# Supplementary material for: Isolation of Garlic Bioactives by Pressurized Liquid and Subcritical Water Extraction
Source: Molecules. 2023 Jan 2;28(1):369. doi: 10.3390/molecules28010369 (PMC9822463; doi:10.3390/molecules28010369)
Supplement: Supplementary file 1 [file molecules-28-00369-s001.zip]

Archive with 1 entries (1 files):
- molecules-2105718-supplementary.pdf
